# Supplementary material for: Small Extracellular Vesicles Secreted by Cisplatin-Resistant Neuroblastoma Cells Increase Lactate Secretion and Alter Metabolic Pathways in Primary Human Umbilical Vein Endothelial Cells (HUVECs)
Source: J Pers Med. 2025 Dec 1;15(12):584. doi: 10.3390/jpm15120584 (PMC12734324; doi:10.3390/jpm15120584)
Supplement: Supplementary file 1 [file jpm-15-00584-s001.zip]

Archive with 1 entries (1 files):
- jpm-3853191-supplementary.pdf
